# Supplementary material for: Resolving the central metabolism of Arabidopsis guard cells
Source: Sci Rep. 2017 Aug 16;7:8307. doi: 10.1038/s41598-017-07132-9 (PMC5559522; doi:10.1038/s41598-017-07132-9)
Supplement: Supplementary file 2 — S1File [file 41598_2017_7132_MOESM2_ESM.zip]

Archive with 15 entries (14 files):
- S1File/
- S1File/AraCOREgene2rxn.m
- S1File/evalConstraintEffects.m
- S1File/FVA.m
- S1File/GEM&DATA.mat
- S1File/getDiffFluxes.m
- S1File/getDiffMetabolites.m
- S1File/getGCMlist.m
- S1File/HammingMat.m
- S1File/MainFunction.m
- S1File/patternfind.m
- S1File/README.txt
- S1File/RegrExAOS.m
- S1File/RegrExFVA.m
- S1File/RegrExLAD.m
