# Supplementary material for: Resolving the central metabolism of Arabidopsis guard cells
Source: Sci Rep. 2017 Aug 16;7:8307. doi: 10.1038/s41598-017-07132-9 (PMC5559522; doi:10.1038/s41598-017-07132-9)
Supplement: Supplementary file 2 — S1File [file 41598_2017_7132_MOESM2_ESM.zip › S1File/HammingMat.m]

function HamDistMat = HammingMat(A)
    %A is the matrix containing the binary vectors as columns
    HamDistMat = zeros(size(A,2),size(A,2));
    for i = 1:size(A,2),
        for j = 1:size(A,2),
            HamDistMat(i,j) = sum(abs(A(:,i)-A(:,j)));
        end
    end
end
